# Supplementary material for: Salorno—Dos de la Forca (Adige Valley, Northern Italy): A unique cremation site of the Late Bronze Age
Source: PLoS One. 2022 May 18;17(5):e0267532. doi: 10.1371/journal.pone.0267532 (PMC9116657; doi:10.1371/journal.pone.0267532)
Supplement: S1 Table — (XLSX) [file pone.0267532.s005.xlsx]

## Sheet: weights
US	Cut	Sq. Letter	Sq. Number	Total Weight (g)	Fr < 20mm (g)	Fr > 20mm (g)	cranial weight (g)	post-cranial weight (g)	teeth weight (g)	Fragmentation index	CPC index
11	I	A	9	4	4	0	0	0	0	0	0
11	I	A	10	2	0	2	0	2	0	0	0
11	I	B	10	1	1	0	0	0	0	0	0
11	I	C	1	4	4	0	0	0	0	0	0
11	I	C	2	29	1	28	8	20	0	3.57143	40
11	I	C	7	87	82	4	0	4	1	2050	0
11	I	C	8	159	138	20	2	18	1	690	11.1111
11	I	C	9	63.5	63	0	0	0	0.5	0	0
11	I	G	4	1752.2	1204	534	102	432	14.2	225.468	23.6111
11	I	G	5	1602	1365	235	35	200	2	580.851	17.5
11	III	H	5	1548	1047	488	88	400	13	214.549	22
11	III	G	4	1392	672	708	158	550	12	94.9153	28.7273
11	I	H	7	1295.5	1038	243	32	211	14.5	427.16	15.1659
11	III	F	3	1272	943	313	42	271	16	301.278	15.4982
11	II	G	5	1250	1044	195	35	160	11	535.385	21.875
11	I	H	4	1199	1180	15	2	13	4	7866.67	15.3846
11	II	G	3	1036	841	190	22	168	5	442.632	13.0952
11	III	H	4	1010	802	198	42	156	10	405.051	26.9231
11	I	I	5	1006	942	56	22	34	8	1682.14	64.7059
11	II	H	5	992.5	752	233	31	202	7.5	322.747	15.3465
11	I	E	7	918	730	181	22	159	7	403.315	13.8365
11	II	F	4	918	644	264	48	216	10	243.939	22.2222
11	I	F	7	879	728	141	18	123	10	516.312	14.6341
11	II	G	2	871	749	116	6	110	6	645.69	5.45455
11	II	G	1	868	671	190	22	168	7	353.158	13.0952
11	I	H	3	839.5	611	223	34	189	5.5	273.991	17.9894
11	I	L	6	797	712	74	12	62	11	962.162	19.3548
11	I	F	22	79	15	64	13	51	0	23.4375	25.4902
11	II	I	6	789	658	123	27	96	8	534.959	28.125
11	III	G	7	772	582	181	31	150	9	321.547	20.6667
11	IV	G	3	751.5	619	131	20	111	1.5	472.519	18.018
11	II	F	3	746	592	150	8	142	4	394.667	5.6338
11	III	F	5	738	548	182	45	137	8	301.099	32.8467
11		G	5	713	500	208	34	174	5	240.385	19.5402
11	III	D	3	694	645	46	10	36	3	1402.17	27.7778
11	II	E	2	644	524	116	28	88	4	451.724	31.8182
11	I	G	7	642	473	164	18	146	5	288.415	12.3288
11	I	F	8	624.2	445	176	24	152	3.2	252.841	15.7895
11	III	F	7	623	476	141	29	112	6	337.589	25.8929
11	I	G	22	106	46	60	13	47	0	76.6667	27.6596
11	III	I	4	616	492	118.5	15.5	103	5.5	415.19	15.0485
11	II	H	6	603	432	164	24	140	7	263.415	17.1429
11	III	L	5	590	443	140	58	82	7	316.429	70.7317
11	III	I	5	583.5	445	135	25	110	3.5	329.63	22.7273
11	III	F	4	579.5	500	74.5	6.5	68	5	671.141	9.55882
11	II	D	3	575.2	490	80	12	68	5.2	612.5	17.6471
11	I	H	22	48.5	12	36	4	32	0.5	33.3333	12.5
11	III	G	2	575	378	196	18	178	1	192.857	10.1124
11	II	G	6	567.5	474	89	9	80	4.5	532.584	11.25
11	III	I	2	560	465	93	14	79	2	500	17.7215
11	II	E	5	553	520	26	2	24	7	2000	8.33333
11	I	G	10	550.4	502	46.2	1.2	45	2.2	1086.58	2.66667
11	IV	H	2	544	380	162	10	152	2	234.568	6.57895
11	I	L	3	537.5	514	17.5	3.5	14	6	2937.14	25
11	I	I	22	33.2	17	15	2	13	1.2	113.333	15.3846
11	I	I	23	8	3	5	2	3	0	60	66.6667
11	II	F	1	517.5	377	138	16	122	2.5	273.188	13.1148
11	III	G	5	511	390	121	20	101	0	322.314	19.802
11	III	F	6	502	402	98	16	82	2	410.204	19.5122
11	II	D	2	487	390	91	26	65	6	428.571	40
11	III	L	4	482.5	395	77	22	55	10.5	512.987	40
11	I	M	1	301.5	249	50.5	18.5	32	2	493.069	57.8125
11	I	M	8	20	13	7	0	7	0	185.714	0
11	I	M	22	8	2	6	1	5	0	33.3333	20
11	I	N	3	56	24	32	5	27	0	75	18.5185
11	I	N	5	191	97	92	23	69	2	105.435	33.3333
11	I	O	9	48.2	45	3	0	3	0.2	1500	0
11	III	H	7	474	357	111	9	102	6	321.622	8.82353
11	IV	H	3	470	360	108	12	96	2	333.333	12.5
11	I	L	4	449	268	175	24	151	6	153.143	15.894
11	III	I	7	442	380	57	7	50	5	666.667	14
11	IV	G	2	440	340	98	12	86	2	346.939	13.9535
11	II	D	22	2	0	0	0	0	2	0	0
11	I	E	5	426	146	280	44	236	0	52.1429	18.6441
11	II	I	2	421	360	58	16	42	3	620.69	38.0952
11	II	D	4	420	280	138	20	118	2	202.899	16.9492
11	II	E	26	386	302	80	8	72	4	377.5	11.1111
11	IV	I	2	416	290	120	14	106	6	241.667	13.2075
11	I	E	8	413	277	134	14	120	2	206.716	11.6667
11	II	E	6	406	348	54	8	46	4	644.444	17.3913
11	I	F	2	405.2	250	155	9	146	0.2	161.29	6.16438
11	III	F	1	394	386	4	2	2	4	9650	100
11	III	I	3	360	354	2	0	2	4	17700	0
11	III	E	6	350	284	64	16	48	2	443.75	33.3333
11	II	G	4	344	258	84	8	76	2	307.143	10.5263
11	III	G	8	328.2	205	119	21	98	4.2	172.269	21.4286
11	I	E	4	327	324	0	0	0	3	0	0
11	III	G	6	327	256	68	14	54	3	376.471	25.9259
11	III	F	8	318	234	83	9	74	1	281.928	12.1622
11	III	L	6	317	315	0	0	0	2	0	0
11	III	E	7	315.2	276	38	6	32	1.2	726.316	18.75
11		I	1	314	232	80	16	64	2	290	25
11	II	D	6	312	262	46	8	38	4	569.565	21.0526
11	I	I	9	306.2	258	46	10	36	2.2	560.87	27.7778
11	II	M	1	0.2	0	0	0	0	0.2	0	0
11	II	M	2	129.5	114	14	6	8	1.5	814.286	75
11	II	M	3	116	90	24	6	18	2	375	33.3333
11	II	M	6	138.5	116	22	6	16	0.5	527.273	37.5
11	II			2.2	0	2	0.5	1.5	0.2	0	33.3333
11		I	8	306	248	56	2	54	2	442.857	3.7037
11	III	B	5	3.2	3	0	0	0	0.2	0	0
11	III	C	5	88	40	46	16	30	2	86.9565	53.3333
11	I	H	9	273.5	202	70	5	65	1.5	288.571	7.69231
11	I	D	8	266.5	192	73	11	62	1.5	263.014	17.7419
11	III	E	5	261	220	38	8	30	3	578.947	26.6667
11	III	D	19	11	7	4	0	4	0	175	0
11	II	D	5	257.5	164	92	14	78	1.5	178.261	17.9487
11		F	8	249	180	68	14	54	1	264.706	25.9259
11	III	L	7	246	194	48	12	36	4	404.167	33.3333
11	I	E	9	242.6	219	22.1	4.1	18	1.5	990.95	22.7778
11	I	L	7	235	160	74	14	60	1	216.216	23.3333
11	III	I	8	228	186	40	0	40	2	465	0
11	I	G	8	224	185	39	9	30	0	474.359	30
11	I	I	1	220.5	190	30	6	24	0.5	633.333	25
11	III	L	2	217.7	189	26.5	4.5	22	2.2	713.208	20.4545
11	I	G	9	208	166	41.5	3.5	38	0.5	400	9.21053
11	I	D	4	202.5	136	65	18	47	1.5	209.231	38.2979
11	III	D	4	192	164	26	6	20	2	630.769	30
11	III	I	1	187	153	32	8	24	2	478.125	33.3333
11	I	H	5	183	61	115	7	108	7	53.0435	6.48148
11	IV	G	1	178	135	41	4	37	2	329.268	10.8108
11	I	G	2	174	77	97	14	83	0	79.3814	16.8675
11	I	E	3	168	134	33	2	31	1	406.061	6.45161
11	I	F	6	167	30	136	16	120	1	22.0588	13.3333
11	II	I	3	165.2	45	120	40	80	0.2	37.5	50
11	III	G	17	148	132	14	0	14	2	942.857	0
11	III	H	6	161	126	34	8	26	1	370.588	30.7692
11	III	E	1	155.5	150	4	0	4	1.5	3750	0
11	I	I	7	147	95	52	6	46	0	182.692	13.0435
11	III	H	9	145.5	107	37	2	35	1.5	289.189	5.71429
11	I	E	6	139.5	56	82	8	74	1.5	68.2927	10.8108
11	I	G	3	134	25	109	14	95	0	22.9358	14.7368
11	I	G	1	132	20	110	16	94	2	18.1818	17.0213
11	III	L	1	129	116	8	0	8	5	1450	0
11	I	D	3	117	115	1	0	1	1	11500	0
11	I	D	7	105.5	84	20	4	16	1.5	420	25
11	I	F	9	105.5	78	27	4	23	0.5	288.889	17.3913
11	I	I	2	99.5	1	98	15	83	0.5	1.02041	18.0723
11	I	I	3	86	17	69	16	53	0	24.6377	30.1887
11		H	10	83.2	76	7	0	7	0.2	1085.71	0
11	III	F	2	81	1	80	5	75	0	1.25	6.66667
11		I	9	66.2	56	10	0	10	0.2	560	0
11	III	H	2	63	1	62	7	55	0	1.6129	12.7273
11	III	I	9	62.5	52	10	0	10	0.5	520	0
11	I	H	8	54.2	48	2.2	0.2	2	4	2181.82	10
11	III	M	3	9	5	4	2	2	0	125	100
11	III	M	4	169.5	150	18	6	12	1.5	833.333	50
11	III	M	5	574	514	54	14	40	6	951.852	35
11	III	M	12	34	33	0	0	0	1	0	0
11	III	M	15	61	45	15	5	10	1	300	50
11	III	N	5	20	12	8	1	7	0	150	14.2857
11	III	P	2	0	0	0	0	0	0	0	0
11	III			478	376	98	44	54	4	383.673	81.4815
11	III			416	234	176	22	154	6	132.955	14.2857
11		E	5	53	0	53	3	50	0	0	6
11	I	D	9	52.7	34	18.5	0.5	18	0.2	183.784	2.77778
11	III	H	8	41	30	10	2	8	1	300	25
11	III	D	7	35.5	26	9	1	8	0.5	288.889	12.5
11	II	I	1	27.2	10	17	1	16	0.2	58.8235	6.25
11	IV			778	590	180	12	168	8	327.778	7.14286
11	roof	C	7	2	1	1	0	1	0	100	0
11	roof	C	19	9	3	6	0	6	0	50	0
11	I	I	10	24.5	23	0	0	0	1.5	0	0
11	roof	F	5	24	4	20	6	14	0	20	42.8571
11	III	L	3	23	11	12	5	7	0	91.6667	71.4286
11	I	E	10	19.5	19	0	0	0	0.5	0	0
11	roof	G	5	16	0	16	1	15	0	0	6.66667
11	roof	H	5	12	0	12	1	11	0	0	9.09091
11	I	D	10	11	11	0	0	0	0	0	0
11	roof	H	7	11	0	11	1	10	0	0	10
11	I	G	11	10	6	4	0	4	0	150	0
11	roof	F	8	9	1	8	0	8	0	12.5	0
11	roof	I	6	9	1	8	1	7	0	12.5	14.2857
11	roof	E	4	6	0	6	0	6	0	0	0
11	roof	E	11	6	0	6	0	6	0	0	0
11	I	L	2	5	1	1	1	0	3	100	0
11	roof	N	8	2	2	0	0	0	0	0	0
11	roof			4	0	4	0	4	0	0	0
11		A	8	2	2	0	0	0	0	0	0
11		C	3	64.2	62	2	0	2	0.2	3100	0
11	roof	G	10	5	0	5	0	5	0	0	0
11	roof	D	8	4	0	4	0	4	0	0	0
11	roof	F	4	4	1	3	0	3	0	33.3333	0
11	roof	F	1	3	1	2	0	2	0	50	0
11	roof	H	10	3	0	3	0	3	0	0	0
11	roof	D	6	2	0	2	0	2	0	0	0
11	roof	G	4	2	2	0	0	0	0	0	0
11		M	7	78	40	37	2	35	1	108.108	5.71429
11				100	65	35	4	31	0	185.714	12.9032
11				602	506	92	22	70	4	550	31.4286
11	I	E	2	1	0	0	0	0	1	0	0
11	II	H	2	1	0	0	0	0	1	0	0
11	II	L	9	1	1	0	0	0	0	0	0
11	III	E	9	1	1	0	0	0	0	0	0
11	roof	H	2	1	0	1	0	1	0	0	0
11	roof	I	3	1	0	0	0	0	1	0	0
11	I	G	6	0.5	0	0	0	0	0.5	0	0
11	II	H	3	0.2	0	0	0	0	0.2	0	0
12	I	G	12	26	26	0	0	0	0	0	0
12	II	A	26	5	5	0	0	0	0	0	0
12	II	B	27	4	2	0	0	0	2	0	0
12	II	D	25	8.2	5	3	0	3	0.2	166.667	0
13	I	M	10	2	2	0	0	0	0	0	0
13		M	10	7	7	0	0	0	0	0	0
13				44.2	44	0	0	0	0.2	0	0
14	I	L	9	15	12	2	0	2	1	600	0
14	II	L	10	9	9	0	0	0	0	0	0
14	I	M	8	20	16	4	0	4	0	400	0
14	I	M	9	3	3	0	0	0	0	0	0
14	I	M	11	1	1	0	0	0	0	0	0
14	II	M	9	3	3	0	0	0	0	0	0
14	II	M	12	0	0	0	0	0	0	0	0
14	II	L	9	1	1	0	0	0	0	0	0
14	II	L	11	1	1	0	0	0	0	0	0
15	I	F	10	60	60	0	0	0	0	0	0
15	I	E	11	1	1	0	0	0	0	0	0
16	I	F	10	2	2	0	0	0	0	0	0
17	I	I	10	970	800	164	34	130	6	487.805	26.1538
17		L	7	55	5	50	2	48	0	10	4.16667
17	I	M	6	128.5	104	24	6	18	0.5	433.333	33.3333
18	II	L	8	70	48	20	2	18	2	240	11.1111
18	II	L	7	37.5	28	8	0	8	1.5	350	0
18	I	L	8	13.5	7	6	0	6	0.5	116.667	0
18	I	M	7	18	10	7	2	5	1	142.857	40
18	I	N	6	5	3	2	1	1	0	150	100
18	II	M	5	145	118	26	6	20	1	453.846	30
18	II	M	8	2.1	2	0	0	0	0.1	0	0
18	III	M	8	3	3	0	0	0	0	0	0
19	II	M	6	58	47	7	1	6	4	671.429	16.6667
unknown				3	1	0	0	0	2	0	0
unknown				2	1	1	0	1	0	100	0
Grand total				63555.2	48700	14325	2317.5	12007.5	530.2	339.965	19.3004
